# Supplementary material for: RNAi-mediated depletion of the NSL complex subunits leads to abnormal chromosome segregation and defective centrosome duplication in Drosophila mitosis
Source: PLoS Genet. 2019 Sep 17;15(9):e1008371. doi: 10.1371/journal.pgen.1008371 (PMC6772098; doi:10.1371/journal.pgen.1008371)
Supplement: S1 Data — Spd-2 fluorescence intensity of prometaphase and metaphase centrosomes. (XLSX) [file pgen.1008371.s008.xlsx]

## Sheet: Spd-2 fluorescence measurements
Spd-2 fluorescence intensity of prometaphase and metaphase centrosomes (see Fig 1G).
		Control	Rcd1RNAi	Rcd5RNAi	MBD-R2RNAi	wdsRNAi
		0.434	0.08	0.088	0.208	0.208
		0.499	0.191	0.139	0.378	0.242
		0.557	0.199	0.252	0.39	0.251
		0.575	0.23	0.506	0.468	0.27
		0.582	0.242	0.527	0.528	0.305
		0.622	0.351	0.548	0.544	0.332
		0.664	0.369	0.607	0.552	0.376
		0.704	0.375	0.73	0.569	0.394
		0.749	0.386	0.946	0.611	0.405
		0.788	0.387	0.947	0.639	0.408
		0.797	0.431	0.964	0.696	0.459
		0.831	0.485	1.071	0.701	0.462
		0.86	0.59	1.177	0.746	0.471
		0.86	0.608	1.223	0.785	0.497
		0.865	0.619	1.264	0.792	0.502
		0.876	0.713	1.36	0.817	0.513
		1.004	1.05	1.827	0.827	0.513
		1.055	1.332	2.482	0.898	0.526
		1.113	1.513	2.638	0.904	0.538
		1.2	1.812	3.19	0.97	0.539
		1.236	2.002	3.31	0.992	0.542
		1.412	2.487	0.158	1.018	0.546
		1.44	2.594	0.21	1.02	0.598
		1.519	2.836	0.242	1.152	0.606
		1.68	2.884	0.288	1.159	0.61
		1.884	3.835	0.374	1.169	0.632
		2.192	0.059	0.485	1.206	0.632
		0.144	0.066	0.54	1.233	0.642
		0.207	0.394	0.555	1.37	0.647
		0.253	0.619	0.563	1.769	0.649
		0.277	0.652	0.617	1.945	0.672
		0.454	0.771	0.688	0.072	0.682
		0.538	0.944	0.781	0.096	0.685
		0.545	1.016	0.801	0.214	0.695
		0.631	1.04	0.911	0.22	0.705
		0.657	1.137	0.924	0.277	0.712
		0.689	1.269	0.97	0.304	0.72
		0.704	1.366	1.013	0.308	0.726
		0.792	1.997	1.128	0.358	0.738
		0.814	0.24	1.163	0.399	0.742
		0.822	0.265	1.165	0.4	0.749
		0.871	0.36	1.338	0.401	0.75
		0.873	0.393	1.817	0.414	0.78
		0.881	0.448	0.325	0.43	0.783
		0.902	0.487	0.404	0.457	0.796
		0.902	0.494	0.484	0.493	0.81
		1.002	0.494	0.506	0.552	0.839
		1.033	0.562	0.655	0.595	0.852
		1.279	0.565	0.861	0.609	0.889
		1.445	0.632	0.881	0.644	0.945
		1.46	0.65	0.905	0.684	0.946
		1.475	0.672	0.916	0.721	0.97
		1.538	0.678	0.948	0.721	0.977
		1.746	0.707	0.994	0.822	0.987
		1.775	0.777	0.998	0.86	0.99
		1.826	0.82	1.003	0.915	0.996
		1.908	0.845	1.073	0.995	0.996
		2.558	0.91	1.084	1	1
		0.165	0.917	1.09	1.04	1.023
		0.238	1.016	1.102	1.044	1.045
		0.288	1.103	1.104	1.308	1.069
		0.339	1.128	1.161	1.311	1.08
		0.367	1.181	1.167	1.408	1.13
		0.41	1.289	1.178	0.114	1.143
		0.426	1.324	1.204	0.194	1.162
		0.489	1.331	1.21	0.235	1.162
		0.489	1.453	1.219	0.262	1.203
		0.489	1.456	1.235	0.378	1.215
		0.489	1.494	1.266	0.404	1.216
		0.489	1.54	1.294	0.455	1.218
		0.489	1.622	1.332	0.54	1.257
		0.489	1.631	1.372	0.54	1.264
		0.551	1.677	1.421	0.605	1.264
		0.555	1.704	1.474	0.615	1.28
		0.576	1.768	1.492	0.659	1.286
		0.576	1.781	1.495	0.69	1.287
		0.631	1.895	1.525	0.704	1.288
		0.671	1.932	1.527	0.809	1.296
		0.743	1.95	1.539	0.839	1.324
		0.776	2.014	1.542	0.932	1.332
		0.776	2.036	1.601	1.184	1.38
		0.804	2.072	1.64	1.2	1.403
		1.192	2.089	1.725	1.221	1.406
		1.225	2.117	1.805	1.275	1.406
		1.298	2.153	1.853	1.281	1.419
		1.531	2.295	1.903	1.399	1.427
		1.565	2.304	1.957	1.411	1.489
		1.594	2.431	1.993	1.683	1.492
		1.767	2.675	1.994	1.703	1.514
		1.911	2.741	2.108	1.721	1.539
		2.047	2.902	2.166	1.784	1.56
		2.667	3.119	2.202	1.895	1.61
		2.857	3.288	2.207	1.926	1.653
		4.03	3.294	2.241	1.993	1.662
		0.311	3.512	2.41	2.018	1.688
		0.39	0.15	2.626	2.072	1.836
		0.397	0.174	2.633	2.127	1.866
		0.44	0.211	3.075	2.138	1.895
		0.479	0.25	0.067	2.245	1.949
		0.486	0.279	0.144	2.348	2.227
		0.666	0.304	0.19	2.393	2.267
		0.698	0.341	0.211	2.449	2.353
		0.911	0.359	0.249	2.451	2.585
		0.912	0.376	0.296	2.491	2.889
		0.951	0.402	0.33	2.567	2.935
		0.99	0.438	0.335	2.6	3.042
		1.008	0.443	0.338	2.606
		1.027	0.464	0.362	2.678
		1.081	0.465	0.376	2.779
		1.158	0.47	0.467	2.914
		1.188	0.481	0.618	3.052
		1.27	0.485	0.788	3.217
		1.271	0.53	0.812	3.313
		1.273	0.531	0.822
		1.37	0.557	0.929
		1.462	0.571	0.99
		1.469	0.575	1.007
		1.49	0.589	1.062
		1.51	0.595	1.104
		1.792	0.608	1.135
		0.062	0.608	1.193
		0.274	0.637	1.211
		0.279	0.657	1.282
		0.282	0.666	1.312
		0.347	0.668	1.313
		0.369	0.676	1.451
		0.403	0.693	1.452
		0.403	0.709	1.457
		0.456	0.729	1.474
		0.465	0.732	1.527
		0.497	0.766	1.618
		0.517	0.788	1.696
		0.583	0.845	1.81
		0.589	0.848	1.889
		0.594	0.852	2.21
		0.622	0.876
		0.651	0.903
		0.664	0.908
		0.665	0.918
		0.688	0.969
		0.705	1.041
		0.706	1.053
		0.759	1.083
		0.79	1.093
		0.835	1.098
		0.863	1.161
		0.936	1.252
		0.944	1.271
		0.988	1.303
		1.017	1.305
		1.032	1.392
		1.146	1.61
		1.213	1.732
		1.458
		1.493
		1.804
		1.805
		1.847
		1.94
		2.403
		2.519
		2.569
		3.822
		0.275
		0.282
		0.307
		0.372
		0.374
		0.402
		0.449
		0.534
		0.656
		0.665
		0.734
		0.741
		0.749
		0.751
		0.755
		0.769
		0.784
		0.787
		0.794
		0.802
		0.818
		0.843
		0.864
		0.869
		0.912
		0.925
		0.953
		0.979
		0.987
		1.02
		1.039
		1.076
		1.12
		1.126
		1.149
		1.153
		1.187
		1.205
		1.234
		1.239
		1.264
		1.272
		1.273
		1.374
		1.409
		1.412
		1.42
		1.474
		1.527
		1.535
		1.569
		1.586
		1.679
		1.688
		1.839
		0.125
		0.164
		0.174
		0.175
		0.176
		0.207
		0.246
		0.275
		0.304
		0.319
		0.348
		0.365
		0.4
		0.41
		0.461
		0.464
		0.491
		0.495
		0.504
		0.513
		0.52
		0.523
		0.528
		0.533
		0.548
		0.548
		0.566
		0.568
		0.579
		0.584
		0.602
		0.641
		0.662
		0.663
		0.683
		0.693
		0.695
		0.698
		0.714
		0.758
		0.765
		0.767
		0.784
		0.784
		0.785
		0.788
		0.799
		0.801
		0.813
		0.814
		0.82
		0.847
		0.88
		0.886
		0.905
		0.911
		0.937
		0.952
		0.974
		0.996
		1.002
		1.017
		1.111
		1.112
		1.13
		1.132
		1.179
		1.18
		1.183
		1.233
		1.236
		1.241
		1.258
		1.264
		1.268
		1.294
		1.308
		1.32
		1.345
		1.389
		1.393
		1.396
		1.399
		1.415
		1.416
		1.446
		1.485
		1.505
		1.526
		1.624
		1.676
		1.784
		1.834
		2.029
		2.181
		2.299
		2.377
		2.432
		2.763
		3.189
		3.704
		Control	Rcd1RNAi	Rcd5RNAi	MBD-R2RNAi	wdsRNAi
N		319	153	135	113	106
mean		1	1.083	1.164	1.117	1.061
SEM		0.034	0.064	0.058	0.074	0.057
Wilcoxon Signed-Rank Test	p-value	-	0.89	0.006	0.68	0.275
	notes	-	no SD	SD	no SD	no SD
SD, significant difference.
