# Supplementary material for: RNAi-mediated depletion of the NSL complex subunits leads to abnormal chromosome segregation and defective centrosome duplication in Drosophila mitosis
Source: PLoS Genet. 2019 Sep 17;15(9):e1008371. doi: 10.1371/journal.pgen.1008371 (PMC6772098; doi:10.1371/journal.pgen.1008371)
Supplement: S2 Data — Spindle lengths of prometaphases/metaphases, anaphases, telophases and PMLES in mock-treated, Rcd1 RNAi, Rcd5 RNAi, MBD-R2 RNAi and wds RNAi cells. Prometa, prometaphases; Meta, metaphases; Ana, anaphases; Telo, telophases. In the RNAi cells, anaphases are very rare and were not taken into account. (XLSX) [file pgen.1008371.s009.xlsx]

## Sheet: Spindle length measurements
Spindle lengths of prometaphases/metaphases, anaphases, telophases and PMLES in mock-treated, Rcd1RNAi, Rcd5RNAi, MBD-R2RNAi and wdsRNAi cells. Prometa, prometaphases; Meta, metaphases; Ana, anaphases; Telo, telophases. In the RNAi cells, anaphases are very rare and were not taken into account (see Fig 2D and 2E).
			Control					Rcd1 RNAi			Rcd5 RNAi			MBD-R2 RNAi			wds RNAi
			Prometa+Meta	Ana	Telo	PMLES		Prometa+ Meta	PMLES		Prometa+ Meta	PMLES		Prometa+ Meta	PMLES		Prometa+ Meta	PMLES
			11.7	19.7	21.5	16		17.6	24.7		14.6	19		18.2	32.2		13.7	22.1
			13.7	15.4	25.1	23.2		13.5	18.5		12.2	25.9		18.2	18.3		14.6	22.8
			18.6	18.8	33.2	24.8		12.9	22.5		12.8	18.2		10.4	21		15	27.3
			11.2	23.2	31.7	23.6		12.2	21.3		17.2	20.6		15.1	22		14.3	22
			13.4	19.2	23	28.6		14	18		15.4	23.6		16.5	20.8		16.5	21.1
			12.3	19.4	20.3	22.3		13.1	19.3		12.6	18.7		19.5	39.5		14	39.6
			13.5	21.2	24.9	18.1		11.5	19.2		11.7	23.6		13.2	23.5		13.7	20.5
			17	15.3	29.8	17.2		11.1	35.8		14.7	32.6		13.6	38.4		15.4	37.3
			13.4	20.7	28.4	20.8		11.6	21.8		13	18.1		17.2	28.8		18	25.2
			10.2	18.5	26.2	16.1		18.3	21.3		15.6	26		13.1	31.2		14	17
			12	15.7	28.5			15.3	26.5		18.5	17.3		16.5	21.7		12.8	29.9
			14	17.3	27			13.4	23.6		18	28		15.1	33		16	22.8
			15.3	22.9	24.6			13.1	20.9		16.5	21.8		15.3	38.7		12.5	30.9
			14.7	15.8	28.5			13.8	21.5		12.1	17.5		21.4	27.9		16.8	22.9
			14	19.7	22.9			13.2	18.1		15.3	25.5		19.5	19.5		15	26.8
			13	21.7	24.2			14.2	27.4		12.6	26.9		16.8	40.9		15.3	23.5
			12.2	18.1	26.6			16.4	19.7		16.7	33.1		13	21.4		10.9	25.5
			13.5	20.6	25			16.4	17		15.3	20.5		17.2	28.5		12.3	25
			14	19.2	23.6			17.7	22.7		14.7	28.4		16.6	21.8		16.6	19.2
			11.8	24.5	25.7			15.4	44.8		18.9	24.4		19.6	27.3		17.1	18
			12.1	19.1	27.6			14.6	21.4		12.3	20.2		21.3	27.3		15.7	22.8
			13.2	22.7	23.5			14.4	25.4		14.4	14.3		15.2	27.7		11.3	14.1
			14.4	21.5	27.6			17.2	27.3		13.5	18.4		13.4	23.2		13.3	23.9
			12.8	28.7	27.5			11.4	21.1		13	18.9		15.1	20.2		14.5	28.8
			13.5		21.6			15.3	20.8		15.5	18.8		16.7	27.9		12.8	22.8
			18.5		18.9			17.2	23.6		13.2	31.7		20.8	19.4		13.1	19.7
			14.1		22.9			13.6	25.4		16.6	22.3		17.7	34.5		14.3	18.6
			13.6		26.4			14	19.2		17.7	26.1		16.9	22.5		14.8	20.8
			15		25			15.6	26.8		19.7	23.8		18.6	31.7		12.5	28
			12.3		25.3			18.2	22.7		15.2	23.9		15.3	32.1		12.7	17.2
			11.3		36.7			13	36.9		15.1	20.4		13.3	22.1		17.7	15.8
			14.5		28.8			14.3	28.9		16.6	31.3		18.1	20		14.6	14.9
			11.5		29.9			15.9	26.8		12	28.1		18.3	32.7		15.9	19.1
			12.7		26.3			15.2	21.2		12.4	39.6		18.4	20.8		11.6	23.2
			14.5		23.7			15	27.8		17	25.6		14	30.6		11.6	18.6
			16.3		23.9			14.5	21		18.6	27.1		13.9	28.1		12.9	25
			12.1		24.3			15	36.2		12.2	21.8		17.9	41.4		15.9	30
			15.5		21			15	19.4		12.9	25.4		16.9	23.1		10.2	22.8
			18.1		24.2			15.6	20.5		11.8	23.9		18.7	25.9		12.3	18.8
			14.4		17.5			11.1	23.3		12	27.1		11.8	22		13.1	22
			15.8		23.1			12.5	20.8		16.5	23.9		16.6	25.8		10.9	17.1
			13.8		30.4			17.8	26.8		16.5	24.4		18.6	20.8		14.4	24.1
			11.4		30.7			12.8	23.1		14.3	23		14.5	28.5		13.5
			11.9		21			13.9	23.7		13.6	19.9		13.5	26.1		16.2
			13.1		34.7			16.7			13.9	30.7		13.6	24.7		12
			14		37.9			13.1			14.9	24.9		12.8	20.9		11.8
			16.1		29.7			16.5			14.3	21.7		12.6	28.9		15.2
			13.7		23.2			17.7			18.9	25.6		14.4	20.9		13.7
			11.5		27			14.8			13.8	29		19.4	24.2		11.7
			14.8		17.7			14.2			17.2	28		12.6	15.8		11.3
			15.4		23.9			15.5			18.7	24.5		13.1	27.1		12.9
			14.1		31.1			16			15.1	25.3		14	25.9		15.2
			12.5		24.2			15.9			12.4	31.9		14	24.4		9.1
			13.8		18.7			15.3			15.3	31.7		16.1	20.7		12.8
			14.1		26.6			13.5			13.5	30.8		11.4	28.7		11.7
			13.3		17.2			15.3			13	19		16.6	30.1		11.3
			11.8		26			15.3			11.5	22.6		11.7	21.1		12.7
			14.2		31.1			15			11.9	19		14.7	20.5		12.6
			13.1		24.9			14.7			15.1			13.8	21.4		14.4
			15.1		28.6			14.3			15.1			10.2	16.7		13.2
			15.7		20			13.6			13.7			10.1	23.2		15.9
			12.9		22.4			15.2			15.9			16.3	23.3		17.2
			18.5		19.4			16			16.2			17	19.8		11.2
			14.4		30			17.5			13.2			11.4	20.3		12.3
			13.6		26.5			12.1			16.3			12.1	23.7		13.5
			19.2		19.1			12.7			13.6			20.3	25.2		13.2
			11		24.6			15.3			14.8			17.2	23.3		10.9
			12.2					11.3			14.3			17.1	23.6		14.7
			11.9					13.5			11.5			21	25.3		12.4
			14.9					16			16.4			17.6	23.6		13
			15.8					15.5			14.5			20.1	22.7		17.2
			13.6					14.1			16.5			15	35.6		16.6
			13.5					16.1			18.6			17.9	23.2		17.4
			15.3					13.3			16.4			13.4	27		17.4
			15.2					14.2			17.8			12.9			15.9
			10.9					13.4			17.5			13.6			16.7
			11.8					16.3			15.9			18.7			15.3
			12.2					16.5			15.3						14.1
			10.7					16.8			17.6						19.7
			13								14.1						16.1
			14.1								15.1						17
			9.5								12.9						16.4
			16.4								17.2						16.8
			16.4								13.4						16.3
			15.1								13.5						14.2
			11.3								16.5						12.2
			12.8								16						14.6
			13.6														12.3
			11.4														13.5
			14.8														15.7
			13.8														12.7
			13.1														13.9
			14.5														14.4
			10														15.2
			17.2														14.4
			14.8														12.6
			11.1														11.5
			15.9														12.7
			13.2														14.8
			17.1
			16.8
			14.6
			13.8
			14.2
			11.1
			14.7
			11.6
			14.1
			12.3
			14.8
			11.7
			13.4
			16.5
			13.6
			13.8
			16.1
			10.9
			15.2
			11.8
			13.1
			13.9
			11.8
			12.6
			17.3
			17
			15.2
			13
			14.8
			16.4
			16.3
			14.3
			14.4
			14.9
			15.3
			14.4
			Control					Rcd1 RNAi			Rcd5 RNAi			MBD-R2 RNAi			wds RNAi
			Prometa+ Meta	Ana	Telo	PMLES		Prometa+ Meta	PMLES		Prometa+ Meta	PMLES		Prometa+ Meta	PMLES		Prometa+ Meta	PMLES
N			135	24	67	10		79	44		87	58		77	74		99	42
median			13.8	19.6	25	21.6		14.8	22.6		15.1	24.2		16.1	24		14	22.8
Wilcoxon Signed-Rank Test	p-value		-	-	-	-		0.0014	0.009		0.0002609	0.149		1.988×10-6	0.5716		0.4217	0.0018
	note		-	-	-	-		SD	SD		SD	no SD		SD	no SD		no SD	SD
SD, significant difference.
In Wilcoxon Signed-Rank Test, we compared RNAi Prometa+Meta with the appropriate control group, and PMLES with control telophases.
