# Supplementary material for: RNAi-mediated depletion of the NSL complex subunits leads to abnormal chromosome segregation and defective centrosome duplication in Drosophila mitosis
Source: PLoS Genet. 2019 Sep 17;15(9):e1008371. doi: 10.1371/journal.pgen.1008371 (PMC6772098; doi:10.1371/journal.pgen.1008371)
Supplement: S3 Data — Band intensity quantification relative to the control and normalized to the loading controls (actin or tubulin) from 3 or more independent experiments carried out on Rcd1, Rcd5, MBD-R2 and wds RNAi cells to evaluate the Cid and Ndc80 levels. (XLSX) [file pgen.1008371.s010.xlsx]

## Sheet: Band intensity quantification
Band intensity quantification relative to the control and normalized to the loading controls (actin or tubulin) from 3 or more independent experiments carried out on Rcd1, Rcd5, MBD-R2 and wdsRNAi cells to evaluate the Cid and Ndc80 levels. These data are reported as histograms in Fig 3A.
Ndc80	Exp 1	Exp 2	Exp 3	Mean	SE
Rcd1RNAi	0.3241	0.4051	0.2453	0.3248	0.0461
Rcd5RNAi	0.3071	0.4557	0.2781	0.3469	0.055
MBD-R2RNAi	0.5983	0.6201	0.3585	0.5256	0.0837
wdsRNAi	0.8168	1.0134	0.9405	0.9235	0.0573
Cid	Exp 1	Exp 2	Exp 3	Exp 4	Exp 5	Mean	SE
Rcd1RNAi	0.3143	0.3929	0.4203	-	-	0.3758	0.0328
Rcd5RNAi	0.3601	0.5425	0.4021	-	-	0.4349	0.0545
MBD-R2RNAi	0.2986	0.5077	0.4611	-	-	0.4224	0.0643
wdsRNAi	0.6749	0.8416	0.8687	0.9944	0.5384	0.7836	0.0796
