# Supplementary material for: RNAi-mediated depletion of the NSL complex subunits leads to abnormal chromosome segregation and defective centrosome duplication in Drosophila mitosis
Source: PLoS Genet. 2019 Sep 17;15(9):e1008371. doi: 10.1371/journal.pgen.1008371 (PMC6772098; doi:10.1371/journal.pgen.1008371)
Supplement: S4 Data — Band intensity ratios between the indicated GFP-tagged proteins and their endogenous untagged counterparts detected with specific antibodies after induction with 0.1, 0.25, or 0.5 mM copper sulfate. (XLSX) [file pgen.1008371.s011.xlsx]

## Sheet: Band intensity ratios
Band intensity ratios between the indicated GFP-tagged proteins and their endogenous untagged counterparts detected with specific antibodies after induction with 0.1, 0.25, or 0.5 mM copper sulfate. Examples of the Western blots are shown in S2 Fig.
	MBD-R2-GFP/MBD-R2
CuSO4	Exp 1	Exp 2	Exp 3	Mean	SE
0.1	0.5493	0.7943	1.1137	0.8191	0.1633
0.25	1.6601	1.9273	1.4941	1.6938	0.1261
0.5	2.1157	2.3525	1.7143	2.0608	0.1862
	Rcd1-GFP/Rcd1
CuSO4	Exp 1	Exp 2	Exp 3	Mean	SE
0.1	1.3894	1.8859	0.9881	1.4211	0.2596
0.25	2.3985	2.8748	2.3006	2.5246	0.1773
0.5	3.4732	3.7519	4.5447	3.9233	0.3209
	Wds-GFP/Wds
CuSO4	Exp 1	Exp 2	Exp 3	Mean	SE
0.1	2.6059	2.7421	2.76	2.7026	0.0486
0.25	3.7754	3.9531	3.8856	3.8713	0.0517
0.5	3.879	3.9455	4.0123	3.9456	0.0384
